# Supplementary material for: Psychrotrophic Antarctic marine bacteria as potential reservoirs for novel antimicrobial genes
Source: FEMS Microbes. 2025 Apr 15;6:xtaf004. doi: 10.1093/femsmc/xtaf004 (PMC12032627; doi:10.1093/femsmc/xtaf004)
Supplement: xtaf004_Supplemental_Files [file xtaf004_supplemental_files.zip]

Archive with 6 entries (6 files):
- FEMSMC-2024-042.R2 one sentence summary.docx
- Figure S1.jpg
- Supplementary Data_References.docx
- Supplementary Data_Table_Legends.docx
- Supplementary Data_Tables_S1-S7.xlsx
- Supplementary_Data_Figure_Legend.docx
