# Supplementary material for: Psychrotrophic Antarctic marine bacteria as potential reservoirs for novel antimicrobial genes
Source: FEMS Microbes. 2025 Apr 15;6:xtaf004. doi: 10.1093/femsmc/xtaf004 (PMC12032627; doi:10.1093/femsmc/xtaf004)
Supplement: xtaf004_Supplemental_Files [file xtaf004_supplemental_files.zip › Supplementary Data_Tables_S1-S7.xlsx]

## Sheet: Supplementary Data, Table_S1
Isolate code	Animal and tissue	Sampling	Phylum	Order	Closest matching species	Percentage Identity (%)	E-value	Query coverage (%)	Isolation temperature	Initial culturing	General environment	Additional environment details	Citation
2B3	U. antarctica body wall	2020-03-01	Pseudomonadota	Enterobacterales	Pantoea agglomerans DSM 3493	99.5	0	100	4 ˚C	Frozen	Plant	Plant	(Wang et al 2022)
2B11	U. antarctica body wall	2020-03-01	Pseudomonadota	Enterobacterales	Pantoea agglomerans DSM 3493	99.5	0	100	4 ˚C	Frozen	Plant	Plant	(Wang et al 2022)
2B12	U. antarctica body wall	2020-03-01	Pseudomonadota	Enterobacterales	Pantoea agglomerans DSM 3493	99.5	0	100	4 ˚C	Frozen	Plant	Plant	(Wang et al 2022)
HS1P	H. steineni skin	2022-02-01	Bacteroidota	Cytophagales	Algoriphagus ratkowskyi IC025	99.9	0	100	4 ˚C	Fresh	Antarctic marine	Antarctic sea ice and algal mats	(Bowman et al 2003)
5G6	O. victoriae gut	2020-03-01	Actinomycetota	Micrococcales	Arthrobacter alpinus S6-3	98.9	0	100	4 ˚C	Frozen	Antarctic terrestrial	Antarctic soil	(Zhang et al 2010, See-Too et al 2017)
OPS4	O. victoriae skin	February-2022	Actinomycetota	Micrococcales	Arthrobacter alpinus S6-3	99.4	0	100	4 ˚C	Fresh	Antarctic terrestrial	Antarctic soil	(Zhang et al 2010, See-Too et al 2017)
CS7	C. georgiana skin	2022-02-01	Actinomycetota	Micrococcales	Arthrobacter alpinus S6-3	99.4	0	100	4 ˚C	Fresh	Antarctic terrestrial	Antarctic soil	(Zhang et al 2010, See-Too et al 2017)
CS9	C. georgiana skin	2022-02-01	Actinomycetota	Micrococcales	Arthrobacter alpinus S6-3	99.6	0	100	4 ˚C	Fresh	Antarctic terrestrial	Antarctic soil	(Zhang et al 2010, See-Too et al 2017)
PS4	E. charcoti skin	2022-02-01	Actinomycetota	Micrococcales	Arthrobacter alpinus S6-3	99.4	0	100	4 ˚C	Fresh	Antarctic terrestrial	Antarctic soil	(Zhang et al 2010, See-Too et al 2017)
PS2.1	E. charcoti skin	2022-02-01	Actinomycetota	Micrococcales	Arthrobacter flavus JCM 11496	100	0	99.51	4 ˚C	Fresh	Antarctic marine	Antarctic cyanobacterial mat	(Reddy et al 2000)
1S14	H. steineni skin	2020-03-01	Actinomycetota	Micrococcales	Brachybacterium paraconglomeratum JCM 17781	99.2	0	99.78	4 ˚C	Fresh	Waste	Poultry deep litter	(Takeuchi et al 1995)
HS1W	H. steineni skin	2022-02-01	Pseudomonadota	Pseudomonadales	Halopseudomonas sabulinigri J64	98.5	0	100	4 ˚C	Fresh	Marine	Black sand	(Kim et al 2009)
NG2	N. concinna gut	2022-02-01	Bacteroidota	Flavobacteriales	Kaistella antarctica AT1013	99.1	0	100	4 ˚C	Fresh	Antarctic terrestrial	Soil sample of penguin habitats	(Yi et al 2005)
CG3.2	C. georgiana gut	2022-02-01	Actinomycetota	Micrococcales	Leifsonia rubra CMS 76r	99.4	0	100	4 ˚C	Fresh	Antarctic marine	Antarctic pond	(An & Yokota 2007, Reddy et al 2003)
5G14	O. victoriae gut	2020-03-01	Pseudomonadota	Burkholderiales	Massilia aurea AP13	99.8	0	100	4 ˚C	Frozen	Marine	Drinking water	(Gallego et al 2006)
5G39	O. victoriae gut	2020-03-01	Pseudomonadota	Burkholderiales	Massilia aurea AP13	99.8	0	100	15 ˚C	Frozen	Marine	Drinking water	(Gallego et al 2006)
5G9.1	O. victoriae gut	2020-03-01	Actinomycetota	Micrococcales	Microterricola gilva SSWW-21	99.9	0	100	4 ˚C	Frozen	Marine	Living Seaweed, Korea	(Lee et al 2008)
SG4	S. neumayeri gut	2022-02-01	Actinomycetota	Micrococcales	Microterricola gilva SSWW-21	99.9	0	100	4 ˚C	Fresh	Marine	Living Seaweed, Korea	(Lee et al 2008)
6F13	N. concinna foot	2020-03-01	Actinomycetota	Micrococcales	Nesterenkonia halotolerans YIM7008	99.9	0	99.51	15 ˚C	Frozen	Terrestrial	Saline soil, China	(Li et al 2004)
SG15	S. neumayeri gut	2022-02-01	Actinomycetota	Micrococcales	Paeniglutamicibacter cryotolerans L13	99.9	0	100	4 ˚C	Fresh	Antarctic terrestrial	Antarctic soil	(Ganzert et al 2011, Busse 2016)
4S21	O. validus skin	2020-03-01	Pseudomonadota	Rhodobacterales	Paracoccus hibiscisoli THG-T2.31	100	0	100	4 ˚C	Frozen	Plant	Rhizosphere of Hibiscus syriacus	(Lin et al 2017)
5S34	O. victoriae skin	2020-03-01	Bacillota	Caryophanales	Peribacillus frigoritolerans DSM 8801	100	0	100	15 ˚C	Frozen	Terrestrial	Soil, Morocco	(Montecillo & Bae 2022)
SG19	S. neumayeri gut	2022-02-01	Bacillota	Caryophanales	Planococcus halocryophilus Or1	99.9	0	100	4 ˚C	Fresh	Arctic	Arctic permafrost	(Mykytczuk et al 2012)
PS9	E. charcoti skin	2022-02-01	Bacillota	Caryophanales	Planococcus halocryophilus Or1	99.9	0	100	4 ˚C	Fresh	Arctic	Arctic permafrost	(Mykytczuk et al 2012)
NG4	N. concinna gut	2022-02-01	Bacteroidota	Flavobacteriales	Polaribacter tangerinus WS2-14	98.1	0	100	4 ˚C	Fresh	Marine	Sediment in sea cucumber culture pond	(Han et al 2017)
AGX	U. antarctica tentacle	2022-02-01	Pseudomonadota	Alteromonadales	Pseudoalteromonas arctica A 37-1-1	100	0	100	4 ˚C	Fresh	Arctic	Arctic seawater	(Al Khudary et al 2008)
4S15	O. validus skin	2020-03-01	Actinomycetota	Micrococcales	Pseudarthrobacter siccitolerans 4J27	99.9	0	100	15 ˚C	Frozen	Plant	Rhizosphere of Nerium oleander	(SantaCruz-Calvo et al 2013)
4S19	O. validus skin	2020-03-01	Actinomycetota	Micrococcales	Pseudarthrobacter siccitolerans 4J27	99.9	0	100	4 ˚C	Frozen	Plant	Rhizosphere of Nerium oleander	(SantaCruz-Calvo et al 2013)
AG3	U. antarctica gut	2022-02-01	Pseudomonadota	Pseudomonadales	Pseudomonas glareae KMM 9500	98.5	0	100	4 ˚C	Fresh	Marine	Marine sediment, Japan	(Romanenko et al 2015)
CG9	C. georgiana gut	2022-02-01	Pseudomonadota	Pseudomonadales	Pseudomonas glareae KMM 9500	98.6	0	99.3	4 ˚C	Fresh	Marine	Marine sediment, Japan	(Romanenko et al 2015)
AB7	U. antarctica body wall	2022-02-01	Pseudomonadota	Pseudomonadales	Pseudomonas guineae M8	99.7	0	100	4 ˚C	Fresh	Antarctic terrestrial	Antarctic soil	(Bozal et al 2007)
AG8	U. antarctica gut	2022-02-01	Pseudomonadota	Pseudomonadales	Pseudomonas guineae M8	99.7	0	100	4 ˚C	Fresh	Antarctic terrestrial	Antarctic soil	(Bozal et al 2007)
AT5	U. antarctica tentacle	2022-02-01	Pseudomonadota	Pseudomonadales	Pseudomonas guineae M8	99.7	0	100	4 ˚C	Fresh	Antarctic terrestrial	Antarctic soil	(Bozal et al 2007)
CS5	C. georgiana skin	2022-02-01	Pseudomonadota	Pseudomonadales	Pseudomonas guineae M8	99.7	0	100	4 ˚C	Fresh	Antarctic terrestrial	Antarctic soil	(Bozal et al 2007)
HG4	H. steineni gut	2022-02-01	Pseudomonadota	Pseudomonadales	Pseudomonas guineae M8	99.8	0	100	4 ˚C	Fresh	Antarctic terrestrial	Antarctic soil	(Bozal et al 2007)
HG14	H. steineni gut	2022-02-01	Pseudomonadota	Pseudomonadales	Pseudomonas guineae M8	99.7	0	100	4 ˚C	Fresh	Antarctic terrestrial	Antarctic soil	(Bozal et al 2007)
HS10	H. steineni skin	2022-02-01	Pseudomonadota	Pseudomonadales	Pseudomonas guineae M8	99.7	0	100	4 ˚C	Fresh	Antarctic terrestrial	Antarctic soil	(Bozal et al 2007)
PG2	E. charcoti gut	2022-02-01	Pseudomonadota	Pseudomonadales	Pseudomonas guineae M8	99.5	0	100	4 ˚C	Fresh	Antarctic terrestrial	Antarctic soil	(Bozal et al 2007)
2T32	U. antarctica tentacle	2020-03-01	Pseudomonadota	Pseudomonadales	Psychrobacter cibarius JG-219	99.9	0	100	4 ˚C	Frozen	Seafood	Korean fermented seafood	(Jung et al 2005)
6F8	N. concinna foot	2020-03-01	Pseudomonadota	Pseudomonadales	Psychrobacter cryohalolentis K5	99.2	0	100	4 ˚C	Frozen	Permafrost	Siberian permafrost	(Bakermans et al 2006)
4G1	O. validus gut	2020-03-01	Pseudomonadota	Pseudomonadales	Psychrobacter cryohalolentis K5	99.2	0	100	4 ˚C	Frozen	Permafrost	Siberian permafrost	(Bakermans et al 2006)
6F3	N. concinna foot	2020-03-01	Pseudomonadota	Pseudomonadales	Psychrobacter maritimus Pi2-20	99.2	0	100	4 ˚C	Frozen	Marine	Amursky bay sea-ice	(Romanenko et al 2004)
AT9	U. antarctica tentacle	2022-02-01	Pseudomonadota	Pseudomonadales	Psychrobacter okhotskensis MD17	99.9	0	100	4 ˚C	Fresh	Antarctic terrestrial or marine	Antarctic soil beneath seal carcass	Yumoto et al 2003)
5G5	O. victoriae gut	2020-03-01	Pseudomonadota	Pseudomonadales	Psychrobacter okhotskensis MD17	99.9	0	100	4 ˚C	Frozen	Antarctic terrestrial or marine	Antarctic soil beneath seal carcass	Yumoto et al 2003)
PS10	E. charcoti skin	2020-06-01	Pseudomonadota	Pseudomonadales	Psychrobacter okhotskensis MD17	99.9	0	100	4 ˚C	Fresh	Antarctic terrestrial or marine	Antarctic soil beneath seal carcass	Yumoto et al 2003)
7T1	E. charcoti tentacle	2022-02-01	Pseudomonadota	Pseudomonadales	Psychrobacter okhotskensis MD17	99.9	0	100	4 ˚C	Fresh	Antarctic terrestrial or marine	Antarctic soil beneath seal carcass	Yumoto et al 2003)
NG3	N. concinna gut	2022-02-01	Pseudomonadota	Pseudomonadales	Psychrobacter okhotskensis MD17	99.9	0	100	4 ˚C	Fresh	Antarctic terrestrial or marine	Antarctic soil beneath seal carcass	Yumoto et al 2003)
7B9	E. charcoti skin	2020-06-01	Pseudomonadota	Pseudomonadales	Psychrobacter pacificensis NBRC 103191	98.5	0	100	15 ˚C	Frozen	Marine	Marine Trench, Japan	(Maruyama et al 2000)
4S51	O. validus skin	2020-03-01	Pseudomonadota	Alphaproteobacteria	Rhizobium endophyticum CCGE 2052	100	0	99.26	15 ˚C	Frozen	Plant	Bean	(López-López et al 2010)
2B9	U. antarctica body wall	2020-03-01	Actinomycetota	Mycobacteriales	Rhodococcus kyotonensis DS472	99.4	0	100	4 ˚C	Frozen	Terrestrial	Soil, Kyoto	(Li et al 2007)
2T38	U. antarctica tentacle	2020-03-01	Actinomycetota	Mycobacteriales	Rhodococcus kyotonensis DS472	99.4	0	100	4 ˚C	Frozen	Terrestrial	Soil, Kyoto	(Li et al 2007)
4S23	O. validus skin	2020-03-01	Actinomycetota	Mycobacteriales	Rhodococcus kyotonensis DS472	99.5	0	100	4 ˚C	Frozen	Terrestrial	Soil, Kyoto	(Li et al 2007)
5G1	O. victoriae gut	2020-03-01	Actinomycetota	Mycobacteriales	Rhodococcus kyotonensis DS472	99.4	0	100	4 ˚C	Frozen	Terrestrial	Soil, Kyoto	(Li et al 2007)
5S8	O. victoriae skin	2020-03-01	Actinomycetota	Mycobacteriales	Rhodococcus kyotonensis DS472	99.5	0	100	4 ˚C	Frozen	Terrestrial	Soil, Kyoto	(Li et al 2007)
5G29	O. victoriae gut	2020-03-01	Actinomycetota	Mycobacteriales	Rhodococcus sovatensis H004	100	0	99.27	15 ˚C	Frozen	Marine	Lake Ursu	(Táncsics et al 2017)
6G9	N. concinna gut	2020-03-01	Actinomycetota	Mycobacteriales	Rhodococcus sovatensis H004	99.6	0	100	4 ˚C	Frozen	Marine	Lake Ursu	(Táncsics et al 2017)
5S10	O. victoriae skin	2020-03-01	Actinomycetota	Micrococcales	Salinibacterium amurskyense KMM 3673	99.4	0	100	4 ˚C	Frozen	Marine	Seawater from Amursky Bay	(Han et al 2003)
SG16	S. neumayeri gut	2022-02-01	Actinomycetota	Micrococcales	Salinibacterium amurskyense KMM 3673	99.4	0	100	4 ˚C	Fresh	Marine	Seawater from Amursky Bay	(Han et al 2003)
CG7	C. georgiana gut	2022-02-01	Actinomycetota	Micrococcales	Salinibacterium amurskyense KMM 3673	99.4	0	100	4 ˚C	Fresh	Marine	Seawater from Amursky Bay	(Han et al 2003)
CS2	C. georgiana skin	2022-02-01	Actinomycetota	Micrococcales	Salinibacterium amurskyense KMM 3673	99.4	0	100	4 ˚C	Fresh	Marine	Seawater from Amursky Bay	(Han et al 2003)
PG5	E. charcoti gut	2022-02-01	Actinomycetota	Micrococcales	Salinibacterium amurskyense KMM 3673	99.4	0	100	4 ˚C	Fresh	Marine	Seawater from Amursky Bay	(Han et al 2003)
4S16	O. validus skin	2020-03-01	Actinomycetota	Micrococcales	Salinibacterium xinjiangense 0543	99.4	0	100	15 ˚C	Frozen	Glacier	China no.1 glacier	(Zhang et al 2008)
2T37	U. antarctica tentacle	2020-03-01	Pseudomonadota	Alteromonadales	Shewanella vesiculosa M7	98.7	0	100	4 ˚C	Frozen	Antarctic marine	Antarctic coastal environment	(Bozal et al 2009)
6F6	N. concinna foot	2020-03-01	Pseudomonadota	Sphingomonadales	Sphingomonas olei K-1-16	99.9	0	100	4 ˚C	Frozen	Terrestrial and waste	Oil contaminated soil	(Chaudhary & Kim 2017)
5G4	O. victoriae gut	2020-03-01	Bacillota	Caryophanales	Sporosarcina siberiensis 1111S-42	98.1	0	100	4 ˚C	Frozen	Marine	East Siberian Sea	(Zhang et al 2014)
1S15	H. steineni skin	2020-03-01	Actinomycetota	Mycobacteriales	Williamsia marianensis DSM 44944	99.1	0	100	4 ˚C	Frozen	Marine	Mariana Trench	(Pathom-aree et al 2006)

## Sheet: Supplementary Data, Table_S2
Group 1
Culture at 22 ˚C
Genus	Closest related species according to 16S rRNA gene, V3-V4 region	Thermal limits / Optimal Growth (˚C)	Code	Citation
Leifsonia	rubra	22 /15	CG3.2	(Reddy et al. 2003)
Paeniglutamicibacter*	cryotolerans	24 /16	SG15	(Ganzert et al. 2011)
Pseudoalteromonas	arctica	25 /10 to 15	AGX	(Al Khudary et al. 2008)
Arthrobacter*	alpinus	25 /20 to 25	CS7	(Zhang et al. 2010)
Salinibacterium*	xianjiangense	23 /18-19	4S16	(Zhang et al. 2008)
Algoriphagus	ratkowskyi	25 /16-19	HS1P	(Bowman et al. 2003)
Group 2
Culture at 28 ˚C
Genus	Closest related species	Thermal limits/ Optimal Growth (˚C)	Code	Citation
Kaistella*	antarctica	28/ 18.9	NG2	(Yi et al. 2005)
Massilia*	aurea	30 / 28	5G39	(Gallego et al. 2006)
Microterricola*	gilvus	30 / 25	SG4	(Lee et al. 2008)
Pseudomonas*	guineae	30/ ND	AT5	(Bozal et al. 2007)
Shewanella*	vesiculosa	30 / 15-20	2T37	(Bozal et al. 2009)
Arthrobacter*	flavus	30/ 25	PS2.1	(Reddy et al. 2000)
Brachybacterium	paraconglomeratum	28/ ND	1S14.1	(Takekuchi et al. 1995)
Psychrobacter*	cryohalotensis	30/ 22	6F3	(Bakermans et al. 2006)
Williamsia*	marianensis	30/ 28	1S15	(Pathom-aree et al. 2006)
Sporosarcina	siberiensis	30/ 28	5G4	(Zhang et al. 2014)
Psychrobacter	cibarius	32/ 25-30	2T32	(Jung et al. 2005)
Group 3
Culture at 35 ˚C
Genus	Closest related species	Thermal limits (˚C)	Code	Citation
Psychrobacter	pacificensis	38/ 25	7B9	(Maruyama et al. 2000)
Paracoccus	hibiscisoli	35/ 28	4S21	(Lin et al. 2017)
Polaribacter	tangerinus	37/ 28	NG4	(Han et al. 2017)
Pseudoarthrobacter*	siccolitolerans	35/ 30	4S15	(SantaCruz-Calvo et al. 2013)
Pseudomonas*	glareae	37/ 28-30	AG3	(Romanenko et al 2015)
Psychrobacter*	maritimus	37/ 25-28	6F8	(Romanenko et al. 2004)
Rhizobium	endophyticum	<37/ ND	4S51	(López-López et al. 2010)
Rhodoccocus	kyotonensis	37/ 27-30	4S23	(Li et al. 2007)
Rhodoccocus*	sovatensis	35/ 28-30	6G9	(Táncsics et al. 2017)
Halopseudomonas*	sabulinigiri	37/ ND	HS1W	(Kim et al. 2009)
Psychrobacter*	okhotskensis	36/ 25	AT9	(Yumoto et al 2003)
Planoccocus*	halocryophilus	37/ 25	PS9	(Mykytczuk et al. 2012)
Peribacillus [brevibacterium]*	frigolitolerans	40/ 25-30	5S34	(Liu et al. 2020)
Sphingomonas	olei	45/ 20-40	6F6	(Chaudhary & Kim 2017)
Pantoea*	agglomerans	42/ 28	2B3	(Costa et al. 2002, Authman et al. 2018)
Nesterenkonia*	halotolerans	40/ 28	6F13	(Li et al. 2004)
Salinibacterium	amurskyense	37/ 28-30	PG5	(Han et al. 2003)

## Sheet: Supplementary Data, Table S3
Test	Treatment	Replicate number	Pathogen screened (AG3)						Pathogen screened (AT9)
			A. baumanii	C. albicans	E. coli	M. luteus	EMRSA		A. baumanii	C. albicans	E. coli	M. luteus	EMRSA
Agar-well diffusion assay	OSMAC: control	1	(-)	(-)	(-)	(-)	(-)		(-)	(-)	(-)	(-)	(-)
	OSMAC: control	2	(-)	(-)	(-)	(-)	(-)		(-)	(-)	(-)	(-)	(-)
	OSMAC: control	3	(-)	(-)	(-)	(-)	(-)		(-)	(-)	(-)	(-)	(-)
	OSMAC: salinity	1	(-)	(-)	(-)	(-)	(-)		(-)	(-)	(-)	(-)	(-)
	OSMAC: salinity	2	(-)	(-)	(-)	(-)	(-)		(-)	(-)	(-)	(-)	(-)
	OSMAC: salinity	3	(-)	(-)	(-)	(-)	(-)		(-)	(-)	(-)	(-)	(-)
	OSMAC: temperature	1	(-)	(*)	(-)	(-)	(+)		(-)	(-)	(-)	(-)	(-)
	OSMAC: temperature	2	(-)	(-)	(-)	(+)	(+)		(-)	(*)	(-)	(-)	(+)
	OSMAC: temperature	3	(-)	(-)	(-)	(-)	(-)		(-)	(-)	(-)	(-)	(+)
	OSMAC: temperature and salinity	1	(-)	(*)	(-)	(-)	(+)		(-)	(*)	(-)	(+)	(-)
	OSMAC: temperature and salinity	2	(-)	(*)	(-)	(-)	(+)		(-)	(-)	(-)	(-)	(+)
	OSMAC: temperature and salinity	3	(-)	(*)	(-)	(+)	(+)		(-)	(*)	(-)	(-)	(+)
Agar-well diffusion assay (repeat)			A. baumanii	C. albicans	E. coli	M. luteus	EMRSA		A. baumanii	C. albicans	E. coli	M. luteus	EMRSA
	OSMAC: control	1	(-)	(+)	(-)	(-)	(-)		(-)	(-)	(-)	(-)	(-)
	OSMAC: control	2	(-)	(-)	(-)	(-)	(-)		(-)	(-)	(-)	(-)	(-)
	OSMAC: control	3	(-)	(-)	(-)	(-)	(-)		(-)	(-)	(-)	(-)	(-)
	OSMAC: control	4	(-)	(-)	(-)	(-)	(-)		(-)	(-)	(-)	(-)	(-)
	OSMAC: control	5	(-)	(-)	(-)	(-)	(-)		(-)	(+)	(-)	(-)	(-)
	OSMAC: salinity	1	(-)	(-)	(-)	(-)	(-)		(-)	(-)	(-)	(-)	(-)
	OSMAC: salinity	2	(-)	(-)	(-)	(-)	(-)		(-)	(-)	(-)	(-)	(-)
	OSMAC: salinity	3	(-)	(-)	(-)	(-)	(-)		(-)	(-)	(-)	(-)	(-)
	OSMAC: salinity	4	(-)	(-)	(-)	(-)	(-)		(-)	(-)	(-)	(-)	(-)
	OSMAC: salinity	5	(-)	(-)	(-)	(-)	(-)		(-)	(+)	(-)	(-)	(-)
	OSMAC: temperature	1	(-)	(-)	(-)	(-)	(-)		(-)	(-)	(-)	(-)	(-)
	OSMAC: temperature	2	(-)	(-)	(-)	(-)	(-)		(-)	(-)	(-)	(-)	(-)
	OSMAC: temperature	3	(-)	(-)	(-)	(-)	(-)		(-)	(-)	(-)	(-)	(-)
	OSMAC: temperature	4	(-)	(-)	(-)	(-)	(-)		(-)	(-)	(-)	(-)	(-)
	OSMAC: temperature	5	(-)	(-)	(-)	(-)	(-)		(-)	(-)	(-)	(-)	(-)
	OSMAC: temperature and salinity	1	(-)	(-)	(-)	(-)	(-)		(-)	(-)	(-)	(-)	(-)
	OSMAC: temperature and salinity	2	(-)	(-)	(-)	(-)	(-)		(-)	(-)	(-)	(-)	(-)
	OSMAC: temperature and salinity	3	(-)	(-)	(-)	(-)	(-)		(-)	(-)	(-)	(-)	(-)
	OSMAC: temperature and salinity	4	(-)	(-)	(-)	(-)	(-)		(-)	(-)	(-)	(-)	(-)
	OSMAC: temperature and salinity	5	(-)	(-)	(-)	(-)	(-)		(-)	(-)	(-)	(-)	(-)
Cross-streak assay				C. albicans		M. luteus	EMRSA			C. albicans		M. luteus	EMRSA
	28 ° C	1		(+)		(-)	(-)			(-)		(-)	(-)
	28 ° C	2		(+)		(+)	(-)			(-)		(-)	(-)
	28 ° C	3		(+)		(+)	(-)			(-)		(-)	(-)
	28 ° C	4		(+)		(+)	(-)			(-)		(-)	(-)
	28 ° C	5		(+)		(+)	(-)			(-)		(-)	(-)
	4 ° C	1		(-)		(-)	(-)			(-)		(-)	(-)
	4 ° C	2		(-)		(-)	(-)			(-)		(-)	(-)
	4 ° C	3		(-)		(-)	(-)			(-)		(-)	(-)
	4 ° C	4		(-)		(-)	(-)			(-)		(-)	(-)
	4 ° C	5		(-)		(-)	(-)			(-)		(-)	(-)

## Sheet: Supplementary Data, Table_S4
Assembly	AT9	AG3
	Hybrid-assembly	Hybrid-assembly
Contigs (>= 0 bp)	3	1
Contigs (>= 1000 bp)	3	1
Contigs (>= 5000 bp)	3	1
Contigs (>= 10000 bp)	2	1
Contigs (>= 25000 bp)	2	1
Contigs (>= 50000 bp)	1	1
Total length (>= 0 bp)	3473698	4773633
Total length (>= 1000 bp)	3473698	4773633
Total length (>= 5000 bp)	3473698	4773633
Total length (>= 10000 bp)	3468300	4773633
Total length (>= 25000 bp)	3468300	4773633
Total length (>= 50000 bp)	3428510	4773633
Contigs	3	1
Largest contig	3428510	4773633
Total length	3473698	4773633
GC (%)	43.55	58.51
N50	3428510	4773633
N75	3428510	4773633
L50	1	1
L75	1	1
N's per 100 kbp	0	0

## Sheet: Supplementary Data, Table_S5
Type	Contig and gene ID	MiBIG reference	Similarity Score	Type	Compund(s)	Organism
NAGGN	Region 1	BGC0000885	0.2	Other	4-hydroxy-3-nitrosobenzamide	Streptomyces murayamaensis
		BGC0000846	0.18	Other	tabtoxin	Pseudomonas syringae
		BGC0001880	0.17	RiPP	Scytodecamide	Scytonema sp. UIC 10036
Betalactone	Region 2	BGC0002657	0.23	Polyketide, NRP	deoxyhangtaimycin	Streptomyces spectabilis
		BGC0000513	0.2	RiPP	Ery-9, Ery-6, Ery-8, Ery-7, Ery-5, Ery-4, Ery-3	Saccharopolyspora erythraea NRRL 2338
		BGC0002339	0.18	Terpene	2-hydroxysorangiadenosine	Vitiosangium cumulatum
Betalactone	Region 3	BGC0001778	0.25	Other	showdomycin	Streptomyces showdoensis
		BGC0000706	0.24	Saccharide	kanamycin	Streptomyces kanamyceticus
		BGC0002284	0.24	Other	corynecin III, corynecin I, corynecin II	Rhodococcus sp. H-CA8f
lanthipeptide-class-v	Region 4	BGC0000706	0.2	Saccharide	kanamycin	Streptomyces kanamyceticus
		BGC0000131	0.19	Polyketide	pyrrolomycin	Streptomyces sp. UC 11065
		BGC0000312	0.17	NRP	bassianolide	Beauveria bassiana
NI-siderophore	Region 5	BGC0002566	0.31	Other	[S,S]-EDDS	Amycolatopsis japonica
		BGC0002567	0.26	Other	EDHA	Streptomyces sp. MA5143a
		BGC0001587	0.25	Other	ethylenediaminesuccinic acid hydroxyarginine (EDHA)	Streptomyces avermitilis MA-4680 = NBRC 14893
NRP-metallophore,NRPS	Region 6	BGC0000343	1.65	NRP	enterobactin	Pseudomonas sp. J465
		BGC0001502	0.93	NRP	amonabactin P 750	Aeromonas hydrophila subsp. hydrophila ATCC 7966
		BGC0001133	0.74	NRP	taxlllaid A	Xenorhabdus bovienii SS-2004
RiPP-like	Region 7	No matches found
Arylpolyene	Region 8	BGC0002341	0.31	Other	3,5-dibromo-p-anisic acid	Planctomycetales bacterium 10988
		BGC0002008	0.29	Other	aryl polyenes	Xenorhabdus doucetiae
		BGC0000836	0.27	Other	APE Ec	Escherichia coli CFT073
RiPP-like	Region 9	BGC0002026	0.09	NRP, Polyketide	thaxteramide A1, thaxteramide A2, thaxteramide B1, thaxteramide B2	Jahnella sp. MSr9139
		BGC0001417	0.07	NRP, Polyketide	myxochromide D	Cystobacterineae bacterium
		BGC0001838	0.07	NRP	WLIP	Pseudomonas putida
Ripp-like	Region 10	BGC0001720	0.05	Polyketide	oosporein	Beauveria bassiana ARSEF 2860
		BGC0001866	0.03	Polyketide	viriditoxin	Byssochlamys spectabilis
Arylpolyene, resorcinol	Region 11	BGC0002008	0.4	Other	aryl polyenes	Xenorhabdus doucetiae
		BGC0000836	0.39	Other	APE Ec	Escherichia coli CFT073
		BGC0002339	0.37	Terpene	2-hydroxysorangiadenosine	Vitiosangium cumulatum
AT9
Type	Contig and gene ID	MBIG reference	Similarity Score	Type	Compund(s)	Organism
Betalactone	Region 1	BGC0002405	0.31	Saccharide	mid-chain acyl sugars	Solanum lycopersicum
		BGC0001476	0.23	Other (Nucleoside)	pseudouridimycin	Streptomyces sp.
		BGC0001778	0.23	Other	showdomycin	Streptomyces showdoensis
NI-siderophore	Region 2	BGC0002469	0.34	Other	woodybactin A, woodybactin B, woodybactin C, woodybactin D	Shewanella woodyi ATCC 51908
		BGC0002464	0.3	Other	alcaligin	Bordetella pertussis Tohama I
		BGC0001478	0.28	Other	desferrioxamine E	Streptomyces sp. ID38640

## Sheet: Supplementary Data, Table_S6
AG3: BGC region	BiG-FAM class	Length (kb)	Completeness	Best hit	Distance	Organism	Distribution
1.region001	Other:NAGGN	15.05	complete	GCF_00846	553	Pseudomonas aeruginosa	Pseudomonadota
1.region002	Other:betalactone	28.57	complete	GCF_10757	919	Pseudomonas_A stutzeri	Gram-positive and Gram negative bacteria
1.region003	Other:betalactone	23.09	complete	GCF_19057	936	Pseudomonas_E	Pseudomonadota
1.region004	RiPP:lanthipeptide	43.3	complete	GCF_06850	1351	Taibaiella_A chishuiensis	Gram-positive and Gram negative bacteria
1.region005	Other:siderophore	29.95	complete	GCF_11904	1167	Streptomyces sp002803075	Gram-positive and Gram negative bacteria
1.region006	NRP:generic, NRP:metallophore	52.18	complete	GCF_00407	917	Pseudomonas_E anguilliseptica	Pseudomonas
1.region007	RiPP:RiPP-like	10.86	complete	GCF_00001	437	Lactococcus sp. QU 12, Escherichia coli , Bradyrhizobiaceae bacterium SG-6C , Prochloron didemni, Paenibacillus_B sp001894746	Gram-positive and Gram negative bacteria
1.region008	Other:arylpolyene	43.7	complete	GCF_00857	1227	Pseudomonas_E costantinii	Pseudomonas
1.region009	RiPP:RiPP-like	10.85	complete	GCF_00001	648	Lactococcus sp. QU 12, Escherichia coli , Bradyrhizobiaceae bacterium SG-6C , Prochloron didemni, Paenibacillus_B sp001894746	Gram-positive and Gram negative bacteria
1.region010	RiPP:RiPP-like	10.84	complete	GCF_00001	620	Lactococcus sp. QU 12, Escherichia coli , Bradyrhizobiaceae bacterium SG-6C , Prochloron didemni, Paenibacillus_B sp001894746	Gram-positive and Gram negative bacteria
1.region011	Other:arylpolyene, Other:resorcinol	44.31	complete	GCF_07393	1024	Pseudomonas_A stutzeri_AG	Pseudomonas
AT9: BGC region	BiG-FAM class	Length (kb)	Completeness	Best hit	Distance	Organism	Distribution
1.region001	Other:betalactone	30.11	complete	GCF_01168	475	Psychrobacter sp002366815	Psychrobacter
1.region002	Other:siderophore	37.73	complete	GCF_13384	846	Streptomyces	Gram-positive and Gram negative bacteria
						Occurrence of GCFs in other published genomes
							Number	%
						GCFs identified in Gram-positive and Gram-negative bacteria	7	53.8462
						GCFs identified in Pseudomonadota	2	15.3846
						GCFs exclusive to Pseudomonas and Psychrobacter	4	30.7692
						Total GCFs	13

## Sheet: Supplementary Data, Table_S7
Region 1.3 (Betalactone: AG3)
RGI criteria	ARO Term	SNP	Detection criteria	AMR gene family	Drug class	Resistance mechanism	% Identity of Matching Region	% Length of Reference Sequence
Loose	bacA		protein homolog model	undecaprenyl pyrophosphate related proteins	peptide antibiotic	antibiotic target alteration	46.92	101.1
Loose	optrA		protein homolog model	Miscellaneous ABC-F subfamily ATP-binding cassette ribosomal protection proteins	oxazolidinone antibiotic, phenicol antibiotic	antibiotic target protection	30.23	79.39
Loose	vanE		protein homolog model	glycopeptide resistance gene cluster, Van ligase	glycopeptide antibiotic	antibiotic target alteration	26.58	185.51
Loose	leuO		protein homolog model	major facilitator superfamily (MFS) antibiotic efflux pump	nucleoside antibiotic, disinfecting agents and antiseptics	antibiotic efflux	29.77	97.13
AG3
RGI criteria	ARO Term	SNP	Detection criteria	AMR gene family	Drug class	Resistance mechanism	% Identity of Matching Region	% Length of Reference Sequence
Strict	adeF		protein homolog model	resistance-nodulation-cell division (RND) antibiotic efflux pump	fluoroquinolone antibiotic, tetracycline antibiotic	antibiotic efflux	47.79	98.58
Strict	rsmA		protein homolog model	resistance-nodulation-cell division (RND) antibiotic efflux pump	fluoroquinolone antibiotic, diaminopyrimidine antibiotic, phenicol antibiotic	antibiotic efflux	93.44	100
Strict	adeF		protein homolog model	resistance-nodulation-cell division (RND) antibiotic efflux pump	fluoroquinolone antibiotic, tetracycline antibiotic	antibiotic efflux	66.25	100
Strict	qacG		protein homolog model	small multidrug resistance (SMR) antibiotic efflux pump	disinfecting agents and antiseptics	antibiotic efflux	41.35	102.8
Region 1.1 (Betalactone: AT9)
RGI criteria	ARO Term	SNP	Detection criteria	AMR gene family	Drug class	Resistance mechanism	% Identity of Matching Region	% Length of Reference Sequence
Loose	macB		protein homolog model	ATP-binding cassette (ABC) antibiotic efflux pump	macrolide antibiotic	antibiotic efflux	33.61	41.61
AT9
RGI criteria	ARO Term	SNP	Detection criteria	AMR gene family	Drug class	Resistance mechanism	% Identity of Matching Region	% Length of Reference Sequence
Strict	qacJ		protein homolog model	small multidrug resistance (SMR) antibiotic efflux pump	disinfecting agents and antiseptics	antibiotic efflux	47.12	111.21
